# Supplementary material for: Accurate spike estimation from noisy calcium signals for ultrafast three-dimensional imaging of large neuronal populations in vivo
Source: Nat Commun. 2016 Jul 19;7:12190. doi: 10.1038/ncomms12190 (PMC4960309; doi:10.1038/ncomms12190)
Supplement: Supplementary Software — MATLAB implementation of the MLspike and autocalibration algorithms are provided here. Eventual software upgrades will be available at https://github.com/MLspike [file ncomms12190-s3.zip]

Archive with 321 entries (316 files):
- MLspikes-160606/
- MLspikes-160606/brick/
- MLspikes-160606/brick/alias.m
- MLspikes-160606/brick/ascii8x12.png
- MLspikes-160606/brick/ascii8x16.png
- MLspikes-160606/brick/column.m
- MLspikes-160606/brick/Contents.m
- MLspikes-160606/brick/dichotomy.m
- MLspikes-160606/brick/ff.m
- MLspikes-160606/brick/fn_4Dview.m
- MLspikes-160606/brick/fn_add.m
- MLspikes-160606/brick/fn_affinity.m
- MLspikes-160606/brick/fn_alignimage.m
- MLspikes-160606/brick/fn_arrangepergroup.m
- MLspikes-160606/brick/fn_arraydisplay.m
- MLspikes-160606/brick/fn_arrow.m
- MLspikes-160606/brick/fn_autofigname.m
- MLspikes-160606/brick/fn_avgpergroup.m
- MLspikes-160606/brick/fn_axesposlistener.m
- MLspikes-160606/brick/fn_axis.m
- MLspikes-160606/brick/fn_axispixel.m
- MLspikes-160606/brick/fn_basevars.m
- MLspikes-160606/brick/fn_bin.m
- MLspikes-160606/brick/fn_buttongroup.m
- MLspikes-160606/brick/fn_buttonmotion.m
- MLspikes-160606/brick/fn_cast.m
- MLspikes-160606/brick/fn_cd.m
- MLspikes-160606/brick/fn_chardisplay.m
- MLspikes-160606/brick/fn_chi2indenpendencetest.m
- MLspikes-160606/brick/fn_clip.m
- MLspikes-160606/brick/fn_clipcontrol.m
- MLspikes-160606/brick/fn_clustering.m
- MLspikes-160606/brick/fn_coerce.m
- MLspikes-160606/brick/fn_color2bw.m
- MLspikes-160606/brick/fn_colorbar.m
- MLspikes-160606/brick/fn_colorset.m
- MLspikes-160606/brick/fn_comparemedian.m
- MLspikes-160606/brick/fn_control.m
- MLspikes-160606/brick/fn_controlpositions.m
- MLspikes-160606/brick/fn_coordinates.m
- MLspikes-160606/brick/fn_cubemesh.m
- MLspikes-160606/brick/fn_cubeview.m
- MLspikes-160606/brick/fn_dbstack.m
- MLspikes-160606/brick/fn_decale.m
- MLspikes-160606/brick/fn_deletefcn.m
- MLspikes-160606/brick/fn_detrend.m
- MLspikes-160606/brick/fn_dialog.m
- MLspikes-160606/brick/fn_dialog_questandmem.m
- MLspikes-160606/brick/fn_disp.m
- MLspikes-160606/brick/fn_dispandexec.m
- MLspikes-160606/brick/fn_display.m
- MLspikes-160606/brick/fn_displayarrows.m
- MLspikes-160606/brick/fn_div.m
- MLspikes-160606/brick/fn_dodebug.m
- MLspikes-160606/brick/fn_drawpoly.m
- MLspikes-160606/brick/fn_drawspline.m
- MLspikes-160606/brick/fn_editsignal.m
- MLspikes-160606/brick/fn_eegdisplay.m
- MLspikes-160606/brick/fn_eegplot.m
- MLspikes-160606/brick/fn_email.m
- MLspikes-160606/brick/fn_enlarge.m
- MLspikes-160606/brick/fn_eq.m
- MLspikes-160606/brick/fn_errorbar.m
- MLspikes-160606/brick/fn_evalcallback.m
- MLspikes-160606/brick/fn_fftfrequencies.m
- MLspikes-160606/brick/fn_figmenu.m
- MLspikes-160606/brick/fn_figselection.m
- MLspikes-160606/brick/fn_figure.m
- MLspikes-160606/brick/fn_figureletter.m
- MLspikes-160606/brick/fn_filecontrol.m
- MLspikes-160606/brick/fn_fileext.m
- MLspikes-160606/brick/fn_fileparts.m
- MLspikes-160606/brick/fn_filt.m
- MLspikes-160606/brick/fn_filter.m
- MLspikes-160606/brick/fn_fit.m
- MLspikes-160606/brick/fn_flags.m
- MLspikes-160606/brick/fn_float.m
- MLspikes-160606/brick/fn_framedesign.m
- MLspikes-160606/brick/fn_framedisplay.m
- MLspikes-160606/brick/fn_fullfile.m
- MLspikes-160606/brick/fn_get.m
- MLspikes-160606/brick/fn_getcolorindices.m
- MLspikes-160606/brick/fn_getdir.m
- MLspikes-160606/brick/fn_getfile.m
- MLspikes-160606/brick/fn_getline.m
- MLspikes-160606/brick/fn_getpos.m
- MLspikes-160606/brick/fn_gettrend.m
- MLspikes-160606/brick/fn_GLMtest.m
- MLspikes-160606/brick/fn_gridplot.m
- MLspikes-160606/brick/fn_hash.m
- MLspikes-160606/brick/fn_hostname.m
- MLspikes-160606/brick/fn_idx2str.m
- MLspikes-160606/brick/fn_imageop.m
- MLspikes-160606/brick/fn_imdistline.m
- MLspikes-160606/brick/fn_imvalue.m
- MLspikes-160606/brick/fn_imvect.m
- MLspikes-160606/brick/fn_indices.m
- MLspikes-160606/brick/fn_input.m
- MLspikes-160606/brick/fn_interleave.m
- MLspikes-160606/brick/fn_interp1.m
- MLspikes-160606/brick/fn_interprows.m
- MLspikes-160606/brick/fn_isemptyc.m
- MLspikes-160606/brick/fn_isfigurehandle.m
- MLspikes-160606/brick/fn_ismemberstr.m
- MLspikes-160606/brick/fn_isuniform.m
- MLspikes-160606/brick/fn_itemlengths.m
- MLspikes-160606/brick/fn_labels.m
- MLspikes-160606/brick/fn_lines.m
- MLspikes-160606/brick/fn_linespecs.m
- MLspikes-160606/brick/fn_listedit.m
- MLspikes-160606/brick/fn_listorganize.m
- MLspikes-160606/brick/fn_lmstat.m
- MLspikes-160606/brick/fn_loadvar.m
- MLspikes-160606/brick/fn_localmax.m
- MLspikes-160606/brick/fn_ls.m
- MLspikes-160606/brick/fn_map.m
- MLspikes-160606/brick/fn_markpvalue.m
- MLspikes-160606/brick/fn_maskavg.m
- MLspikes-160606/brick/fn_maskselect.m
- MLspikes-160606/brick/fn_matlabversion.m
- MLspikes-160606/brick/fn_max.m
- MLspikes-160606/brick/fn_mean.m
- MLspikes-160606/brick/fn_meanangle.m
- MLspikes-160606/brick/fn_meanc.m
- MLspikes-160606/brick/fn_means.m
- MLspikes-160606/brick/fn_meantc.m
- MLspikes-160606/brick/fn_menu.m
- MLspikes-160606/brick/fn_menugroup.m
- MLspikes-160606/brick/fn_meshclosestpoint.m
- MLspikes-160606/brick/fn_meshinv.m
- MLspikes-160606/brick/fn_meshnormals.m
- MLspikes-160606/brick/fn_meshplot.m
- MLspikes-160606/brick/fn_meshselectpoint.m
- MLspikes-160606/brick/fn_min.m
- MLspikes-160606/brick/fn_minmax.m
- MLspikes-160606/brick/fn_mkdir.m
- MLspikes-160606/brick/fn_mod.m
- MLspikes-160606/brick/fn_mouse.m
- MLspikes-160606/brick/fn_movefile.m
- MLspikes-160606/brick/fn_moveobject.m
- MLspikes-160606/brick/fn_movie.m
- MLspikes-160606/brick/fn_mozaik.m
- MLspikes-160606/brick/fn_mult.m
- MLspikes-160606/brick/fn_multcallback.m
- MLspikes-160606/brick/fn_multcheck.m
- MLspikes-160606/brick/fn_nanmean.m
- MLspikes-160606/brick/fn_nextbutton.m
- MLspikes-160606/brick/fn_nicegraph.m
- MLspikes-160606/brick/fn_normalize.m
- MLspikes-160606/brick/fn_num2str.m
- MLspikes-160606/brick/fn_okbutton.m
- MLspikes-160606/brick/fn_pan.m
- MLspikes-160606/brick/fn_parametersets.m
- MLspikes-160606/brick/fn_parentfigure.m
- MLspikes-160606/brick/fn_pcorrect.m
- MLspikes-160606/brick/fn_pixelpos.m
- MLspikes-160606/brick/fn_pixelposlistener.m
- MLspikes-160606/brick/fn_pixelsize.m
- MLspikes-160606/brick/fn_pixelsizelistener.m
- MLspikes-160606/brick/fn_playmovie.m
- MLspikes-160606/brick/fn_plotscale.m
- MLspikes-160606/brick/fn_pointer.m
- MLspikes-160606/brick/fn_poly2mask.m
- MLspikes-160606/brick/fn_printnumber.m
- MLspikes-160606/brick/fn_progress.m
- MLspikes-160606/brick/fn_propcontrol.m
- MLspikes-160606/brick/fn_rasterplot.m
- MLspikes-160606/brick/fn_readasciimatrix.m
- MLspikes-160606/brick/fn_readbin.m
- MLspikes-160606/brick/fn_readdatlabview.m
- MLspikes-160606/brick/fn_readimg.m
- MLspikes-160606/brick/fn_readmesh.m
- MLspikes-160606/brick/fn_readmovie.m
- MLspikes-160606/brick/fn_readtext.m
- MLspikes-160606/brick/fn_readtextdata.m
- MLspikes-160606/brick/fn_readtexture.m
- MLspikes-160606/brick/fn_readxml.m
- MLspikes-160606/brick/fn_readxmllabview.m
- MLspikes-160606/brick/fn_reallydlg.m
- MLspikes-160606/brick/fn_regexptokens.m
- MLspikes-160606/brick/fn_register.m
- MLspikes-160606/brick/fn_registernd.m
- MLspikes-160606/brick/fn_regression.m
- MLspikes-160606/brick/fn_reshapepermute.m
- MLspikes-160606/brick/fn_revealfile.m
- MLspikes-160606/brick/fn_review.m
- MLspikes-160606/brick/fn_review_showres.m
- MLspikes-160606/brick/fn_roiavg.m
- MLspikes-160606/brick/fn_round.m
- MLspikes-160606/brick/fn_saveasciimatrix.m
- MLspikes-160606/brick/fn_savefig.m
- MLspikes-160606/brick/fn_savefile.m
- MLspikes-160606/brick/fn_saveimg.m
- MLspikes-160606/brick/fn_savemesh.m
- MLspikes-160606/brick/fn_savemovie.m
- MLspikes-160606/brick/fn_savetext.m
- MLspikes-160606/brick/fn_savetexture.m
- MLspikes-160606/brick/fn_savevar.m
- MLspikes-160606/brick/fn_savexml.m
- MLspikes-160606/brick/fn_scale.m
- MLspikes-160606/brick/fn_scatterbin.m
- MLspikes-160606/brick/fn_scrollwheelregister.m
- MLspikes-160606/brick/fn_sensor.m
- MLspikes-160606/brick/fn_set.m
- MLspikes-160606/brick/fn_setfigsize.m
- MLspikes-160606/brick/fn_setpropertyandmark.m
- MLspikes-160606/brick/fn_showcolormap.m
- MLspikes-160606/brick/fn_singular.m
- MLspikes-160606/brick/fn_sizecompare.m
- MLspikes-160606/brick/fn_slider.m
- MLspikes-160606/brick/fn_sliderenhance.m
- MLspikes-160606/brick/fn_smooth.m
- MLspikes-160606/brick/fn_smooth3.m
- MLspikes-160606/brick/fn_spectrogram.m
- MLspikes-160606/brick/fn_spikedisplay.m
- MLspikes-160606/brick/fn_stairs.m
- MLspikes-160606/brick/fn_stepper.m
- MLspikes-160606/brick/fn_str2double.m
- MLspikes-160606/brick/fn_str2struct.m
- MLspikes-160606/brick/fn_strcat.m
- MLspikes-160606/brick/fn_strcut.m
- MLspikes-160606/brick/fn_strrep.m
- MLspikes-160606/brick/fn_struct2str.m
- MLspikes-160606/brick/fn_structcat.m
- MLspikes-160606/brick/fn_structdisp.m
- MLspikes-160606/brick/fn_structedit.m
- MLspikes-160606/brick/fn_structexplore.m
- MLspikes-160606/brick/fn_structinit.m
- MLspikes-160606/brick/fn_structmerge.m
- MLspikes-160606/brick/fn_subplot.m
- MLspikes-160606/brick/fn_subrect.m
- MLspikes-160606/brick/fn_subsref.m
- MLspikes-160606/brick/fn_subtract.m
- MLspikes-160606/brick/fn_supercontrol.m
- MLspikes-160606/brick/fn_switch.m
- MLspikes-160606/brick/fn_sym.m
- MLspikes-160606/brick/fn_tensordisplay.m
- MLspikes-160606/brick/fn_timevector.m
- MLspikes-160606/brick/fn_translate.m
- MLspikes-160606/brick/fn_trigger.m
- MLspikes-160606/brick/fn_uicontrol.m
- MLspikes-160606/brick/fn_userconfig.m
- MLspikes-160606/brick/fn_watch.m
- MLspikes-160606/brick/fn_xregister.m
- MLspikes-160606/brick/fourth.m
- MLspikes-160606/brick/graph.m
- MLspikes-160606/brick/interface.m
- MLspikes-160606/brick/interface_template.m
- MLspikes-160606/brick/linux_savefig.m
- MLspikes-160606/brick/locate.m
- MLspikes-160606/brick/matrix.m
- MLspikes-160606/brick/memorypool.m
- MLspikes-160606/brick/memorypoolitem.m
- MLspikes-160606/brick/montage.m
- MLspikes-160606/brick/nmean.m
- MLspikes-160606/brick/nstd.m
- MLspikes-160606/brick/nsum.m
- MLspikes-160606/brick/pg.m
- MLspikes-160606/brick/pixelposwatcher.m
- MLspikes-160606/brick/pointer.m
- MLspikes-160606/brick/private/
- MLspikes-160606/brick/private/hash.m
- MLspikes-160606/brick/private/ps2pdf.m
- MLspikes-160606/brick/private/xml_gen_object_display.m
- MLspikes-160606/brick/private/xml_read.m
- MLspikes-160606/brick/private/xml_selftest_script.m
- MLspikes-160606/brick/private/xml_tutorial_script.m
- MLspikes-160606/brick/private/xml_write.m
- MLspikes-160606/brick/private/xml_write_xerces.m
- MLspikes-160606/brick/row.m
- MLspikes-160606/brick/scriptloop.m
- MLspikes-160606/brick/showit.m
- MLspikes-160606/brick/test_savefig.m
- MLspikes-160606/brick/third.m
- MLspikes-160606/brick/threed.m
- MLspikes-160606/brick/whoisbig.m
- MLspikes-160606/brick/windowcallbackmanager.m
- MLspikes-160606/NOTES.txt
- MLspikes-160606/spikes/
- MLspikes-160606/spikes/f1score.m
- MLspikes-160606/spikes/html/
- MLspikes-160606/spikes/html/spk_demo.html
- MLspikes-160606/spikes/html/spk_demo.png
- MLspikes-160606/spikes/html/spk_demo_01.png
- MLspikes-160606/spikes/html/spk_demo_02.png
- MLspikes-160606/spikes/html/spk_demo_03.png
- MLspikes-160606/spikes/html/spk_demo_04.png
- MLspikes-160606/spikes/html/spk_demo_05.png
- MLspikes-160606/spikes/html/spk_factorbox.html
- MLspikes-160606/spikes/html/spk_factorbox.png
- MLspikes-160606/spikes/html/spk_factorbox_01.png
- MLspikes-160606/spikes/html/spk_factorbox_02.png
- MLspikes-160606/spikes/html/spk_factorbox_03.png
- MLspikes-160606/spikes/html/spk_factorbox_04.png
- MLspikes-160606/spikes/html/spk_factorbox_05.png
- MLspikes-160606/spikes/html/spk_factorbox_06.png
- MLspikes-160606/spikes/html/spk_factorbox_07.png
- MLspikes-160606/spikes/html/spk_factorbox_08.png
- MLspikes-160606/spikes/html/spk_factorbox_09.png
- MLspikes-160606/spikes/html/spk_factorbox_10.png
[truncated: 21 more entries]
