# Supplementary material for: Accurate spike estimation from noisy calcium signals for ultrafast three-dimensional imaging of large neuronal populations in vivo
Source: Nat Commun. 2016 Jul 19;7:12190. doi: 10.1038/ncomms12190 (PMC4960309; doi:10.1038/ncomms12190)
Supplement: Supplementary Software — MATLAB implementation of the MLspike and autocalibration algorithms are provided here. Eventual software upgrades will be available at https://github.com/MLspike [file ncomms12190-s3.zip › MLspikes-160606/brick/fn_add.m]

function y = fn_add(u,v,varargin)
% function y = fn_add(u,v,...)
%---
% tool to add matrices and vectors
% ex: y = fn_add(rand(4,5),(1:4)')
%     y = fn_add(1:5,(1:4)')
%
% See also fn_mult, fn_subtract, fn_div, fn_eq

% Thomas Deneux
% Copyright 2002-2012

y = bsxfun(@plus,u,v);
for i=1:length(varargin), y = bsxfun(@plus,y,varargin{i}); end
    
