# Supplementary material for: Accurate spike estimation from noisy calcium signals for ultrafast three-dimensional imaging of large neuronal populations in vivo
Source: Nat Commun. 2016 Jul 19;7:12190. doi: 10.1038/ncomms12190 (PMC4960309; doi:10.1038/ncomms12190)
Supplement: Supplementary Software — MATLAB implementation of the MLspike and autocalibration algorithms are provided here. Eventual software upgrades will be available at https://github.com/MLspike [file ncomms12190-s3.zip › MLspikes-160606/brick/fn_axesposlistener.m]

function hl = fn_pixelposlistener(hobj,callback)
% function hl = fn_pixelposlistener(hobj,callback)
%---
% Add a listener that will execute whenever the pixel position of an object
% is changed. This is a wrapper for pixelposwatcher class.
%
% See also pixelposwatcher

ppw = pixelposwatcher(hobj);
hl = addlistener(ppw,'changepos',callback);
if nargout==0, clear hl, end
