# Supplementary material for: Accurate spike estimation from noisy calcium signals for ultrafast three-dimensional imaging of large neuronal populations in vivo
Source: Nat Commun. 2016 Jul 19;7:12190. doi: 10.1038/ncomms12190 (PMC4960309; doi:10.1038/ncomms12190)
Supplement: Supplementary Software — MATLAB implementation of the MLspike and autocalibration algorithms are provided here. Eventual software upgrades will be available at https://github.com/MLspike [file ncomms12190-s3.zip › MLspikes-160606/brick/fn_clipcontrol.m]

function hu = fn_clipcontrol(ha)
% function hu = fn_clipcontrol(ha)
%---
% This is a wrapper for fn_sensor that controls clipping of axes ha (ha can
% be a vector of several axes handle)

if nargin<1, ha = gca; end

if ~isempty(get(ha(1),'deletefcn')), error 'axes already has a delete function', end


hf = get(ha(1),'parent');
clip = get(ha(1),'clim');
set(ha,'clim',clip)
hu = fn_sensor('value',clip,'callback',@(u,e)set(ha,'clim',u.value));
fn_controlpositions(hu,hf,[0 1 0 0],[5 -20 100 15])
set(ha(1),'deletefcn',@(u,e)delete(hu(ishandle(hu))))
