# Supplementary material for: Accurate spike estimation from noisy calcium signals for ultrafast three-dimensional imaging of large neuronal populations in vivo
Source: Nat Commun. 2016 Jul 19;7:12190. doi: 10.1038/ncomms12190 (PMC4960309; doi:10.1038/ncomms12190)
Supplement: Supplementary Software — MATLAB implementation of the MLspike and autocalibration algorithms are provided here. Eventual software upgrades will be available at https://github.com/MLspike [file ncomms12190-s3.zip › MLspikes-160606/brick/fn_coerce.m]

function y = fn_coerce(x,m,M)
% function y = fn_coerce(x,m,M)
%---
% y = min(max(x,m),M);

% Thomas deneux
% Copyright 2002-2012

if nargin==2,
    M = m(2);
    m = m(1);
end
y = min(max(x,m),M);
