# Supplementary material for: Accurate spike estimation from noisy calcium signals for ultrafast three-dimensional imaging of large neuronal populations in vivo
Source: Nat Commun. 2016 Jul 19;7:12190. doi: 10.1038/ncomms12190 (PMC4960309; doi:10.1038/ncomms12190)
Supplement: Supplementary Software — MATLAB implementation of the MLspike and autocalibration algorithms are provided here. Eventual software upgrades will be available at https://github.com/MLspike [file ncomms12190-s3.zip › MLspikes-160606/brick/fn_dbstack.m]

function str = fn_dbstack
% function fn_dbstack
%---
% displays current function name, with indent according to stack length

% Thomas Deneux
% Copyright 2007-2012


ST = dbstack;
n = 0;
for k=2:length(ST)
    if ~any(strfind(ST(k).name,'@'))
        n = n+1;
    end
end

str = repmat(' ',1,n);

if nargout==0
    disp([str ST(2).name])
    clear str
end
