# Supplementary material for: Accurate spike estimation from noisy calcium signals for ultrafast three-dimensional imaging of large neuronal populations in vivo
Source: Nat Commun. 2016 Jul 19;7:12190. doi: 10.1038/ncomms12190 (PMC4960309; doi:10.1038/ncomms12190)
Supplement: Supplementary Software — MATLAB implementation of the MLspike and autocalibration algorithms are provided here. Eventual software upgrades will be available at https://github.com/MLspike [file ncomms12190-s3.zip › MLspikes-160606/brick/fn_disp.m]

function fn_disp(varargin)
% function fn_disp(varargin)
%---
% displays each argument in an improved ergonomic way

% Thomas Deneux
% Copyright 2004-2012

for i=1:nargin
    a = varargin{i};
    disp(a)
    if isnumeric(a)
        fprintf('\b')
    end
end
