# Supplementary material for: Accurate spike estimation from noisy calcium signals for ultrafast three-dimensional imaging of large neuronal populations in vivo
Source: Nat Commun. 2016 Jul 19;7:12190. doi: 10.1038/ncomms12190 (PMC4960309; doi:10.1038/ncomms12190)
Supplement: Supplementary Software — MATLAB implementation of the MLspike and autocalibration algorithms are provided here. Eventual software upgrades will be available at https://github.com/MLspike [file ncomms12190-s3.zip › MLspikes-160606/brick/fn_dispandexec.m]

function fn_dispandexec(c)
% function fn_dispandexec(commands)
%--
% display and execute commands (a string or a cell array of strings)
% Note that all '$' signs are replaced by blanks ' '.

% Thomas Deneux
% Copyright 2011-2012

if ~iscell(c), c={c}; end
for k=1:length(c), c{k} = strrep(c{k},'$',' '); disp(c{k}), end
for k=1:length(c), evalin('base',c{k}), end
