# Supplementary material for: Accurate spike estimation from noisy calcium signals for ultrafast three-dimensional imaging of large neuronal populations in vivo
Source: Nat Commun. 2016 Jul 19;7:12190. doi: 10.1038/ncomms12190 (PMC4960309; doi:10.1038/ncomms12190)
Supplement: Supplementary Software — MATLAB implementation of the MLspike and autocalibration algorithms are provided here. Eventual software upgrades will be available at https://github.com/MLspike [file ncomms12190-s3.zip › MLspikes-160606/brick/fn_drawpoly.m]

function hl = fn_drawpoly(poly,varargin)
% function hl = fn_drawpoly(poly[,'close'],line options...)
%---
% shortcut for line(poly(1,:),poly(2,:),varargin{:})

% Thomas Deneux
% Copyright 2006-2012

if nargin==0, help fn_drawpoly, end

if size(poly,1)~=2, error('poly should have two rows'), end
doclose = ~isempty(varargin) && strcmp(varargin{1},'close');
if doclose, varargin(1) = []; end
opt = fn_linespecs(varargin{:});
if doclose
    hl = line(poly(1,[1:end 1]),poly(2,[1:end 1]),opt{:});
else
    hl = line(poly(1,:),poly(2,:),opt{:});
end
if nargout==0, clear hl, end
