# Supplementary material for: Accurate spike estimation from noisy calcium signals for ultrafast three-dimensional imaging of large neuronal populations in vivo
Source: Nat Commun. 2016 Jul 19;7:12190. doi: 10.1038/ncomms12190 (PMC4960309; doi:10.1038/ncomms12190)
Supplement: Supplementary Software — MATLAB implementation of the MLspike and autocalibration algorithms are provided here. Eventual software upgrades will be available at https://github.com/MLspike [file ncomms12190-s3.zip › MLspikes-160606/brick/fn_eq.m]

function b = fn_eq(u,v,flag)
% function b = fn_eq(u,v,'any|all')
%---
% test 'equality' between arrays of different sizes
% ex: 
%     b = fn_eq(1:10,randi(10,7,1)) determines which pairs of indices in
%                                   two vectors correspond to matching
%                                   values
%     b = fn_eq(jet,[1 0 0],'all')  determines which indices in colormap
%                                   'jet' correspond to color red
%
% See also fn_add, bsxfun

% Thomas Deneux
% Copyright 2012-2012

b = bsxfun(@eq,u,v);
if nargin>=3
    if ~ismember(flag,{'any' 'all'}), error 'flag must be either ''any'' or ''all''', end
    s1 = size(u);
    s2 = size(v);
    n = max(length(s1),length(s2));
    s1(end+1:n) = 1; s2(end+1:n) = 1;
    for k=find(s1>1 & s2>1)
        b = feval(flag,b,k);
    end
end
    
