# Supplementary material for: Accurate spike estimation from noisy calcium signals for ultrafast three-dimensional imaging of large neuronal populations in vivo
Source: Nat Commun. 2016 Jul 19;7:12190. doi: 10.1038/ncomms12190 (PMC4960309; doi:10.1038/ncomms12190)
Supplement: Supplementary Software — MATLAB implementation of the MLspike and autocalibration algorithms are provided here. Eventual software upgrades will be available at https://github.com/MLspike [file ncomms12190-s3.zip › MLspikes-160606/brick/fn_errorbar.m]

function hl = fn_errorbar(varargin)
% function hl = fn_errorbar([x,]y,ey[,flag],line options)
% function hl = fn_errorbar([x,]yy[,flag],line options)
% function hl = fn_errorbar(x,ex,y,ey,'xerror',line options)
% function hl = fn_errorbar(xx,yy,'xerror',line options)
%---
% ym and ystd can be vectors or arrays
% if e is not supplied, y and e are obtained as the mean and
% std/sqrt(n) of yy along its last dimension (note that yy can also be a
% cell array, to handle cases where the number of repetitions are not the
% same for different conditions)
%
% flag can be 'lines' [default], 'bar', 'thinbar', 'patch' or 'xerror'
%
% uses bar display instead of plot if 'bar' flag is specified

% Thomas Deneux
% Copyright 2006-2012

if nargin==0, help fn_errorbar, return, end

% Input
% (separate data and options)
flag = 'lines'; opt = {};
narg = nargin;
for i=1:narg
    a = varargin{i};
    if ischar(a) || (isscalar(a) && i>=2) % isscalar(a) corresponds to the case with flag 'bar', where the bar width is specified
        narg = i-1;
        if ischar(a) && fn_ismemberstr(a,{'lines' 'bar' 'thinbar' 'patch' 'xerror'})
            flag = a;
            opt = varargin(i+1:end);
        else
            opt = varargin(i:end);
        end
        break
    end
end
% (parent axes)
ha = [];
for i=1:length(opt)-1
    if ischar(opt{i}) && strcmp(opt{i},'parent')
        ha = opt{i+1};
    end
end
if isempty(ha), ha = gca; end
% (numeric arguments)
x = []; y = []; e = []; ex = [];
switch narg
    case 1
        Y = varargin{1};
        [y e] = meanstd(Y);
    case 2
        if strcmp(flag,'xerror')
            [X Y] = deal(varargin{1:2});
            if ~ismatrix(X) || ~ismatrix(Y), error 'if error on x and y, >2d is not possible', end
            x  = mean(X,2);
            ex = std(X,0,2)/sqrt(size(X,2));
            y  = mean(Y,2);
            e  = std(Y,0,2)/sqrt(size(Y,2));
        elseif ~isvector(varargin{1}) || isvector(varargin{2})
            [y e] = deal(varargin{1:2});
        else
            [x Y] = deal(varargin{1:2});
            dim = ndims(Y);
            [y e] = meanstd(Y);
        end
    case 3
        [x y e] = deal(varargin{1:3});
    case 4
        [x ex y e] = deal(varargin{1:4});
        ex = ex(:);
        if isempty(flag)
            flag = 'xerror';
        elseif ~strcmp(flag,'xerror')
            error argument
        end
    otherwise
        error arguments
end
if isvector(y), y = y(:); e = e(:); end
if isempty(x), x = (1:size(y,1))'; else x = x(:); end

% Prepare for display
[nt n] = size(y);
cols = get(ha,'ColorOrder'); ncol = size(cols,1);
yb = y-e; yt = y+e;

% Display
switch flag
    case {'bar' 'thinbar'}
        % bar display
        % (first the error lines because they set the axis)
        [nx ny] = size(y);
        ddx = diff(x,2);
        if max(abs(ddx)) > 100*eps, warning('x points not equidistant'); end
        if isscalar(x)
            dx = 0;
        else
            xdensity = fn_switch(fn_matlabversion('newgraphics'),ny/(ny+1.5),.8);
            dx = (x(2)-x(1)) / ny * xdensity;
        end
        xdispatch = dx * (-(ny-1)/2 + (0:ny-1));
        xx = fn_add(x,xdispatch); 
        switch flag
            case 'bar'
                xpattern = [-1 1 NaN 0 0 NaN -1 1 NaN];
                ypattern = [-1 -1 NaN -1 1 NaN 1 1 NaN];
            case 'thinbar'
                xpattern = [0 0 NaN];
                ypattern = [-1 1 NaN];
        end
        npattern = length(xpattern);
        xx = fn_add(xpattern'*(dx*.25),xx(:)');
        yy = fn_add(ypattern'*e(:)',y(:)');
        xx = reshape(xx,[npattern*nx ny]);
        yy = reshape(yy,[npattern*nx ny]);
        hl{2} = plot(xx,yy,'color','k','parent',ha);
        % (second the bars)
        isholdoff = ~strcmp(get(ha,'nextplot'),'add');
        hold(ha,'on')
        if ~mod(length(opt),2), opt = [1 opt]; end % use width parameter = 1 for bar display
        hl{1} = bar(x,y,opt{:});
        if isholdoff, hold(ha,'off'), end
        uistack(hl{2},'top')
        % (final axis adjustment)
        ax = axis(ha);
        if any(y(:)<0), m=ax(3); else m=0; end
        if isholdoff, axis(ha,[x(1)-dx*ny/2 x(end)+dx*ny/2 m ax(4)]), end
    case 'patch'
        % display error as thick bands
        hl = plot(x,[yb yt],'parent',ha); % first set the axis by calling plot
        delete(hl)
        hl = {gobjects(1,n) gobjects(1,n)};
        for k=1:n
            kc = 1+mod(k-1,ncol);
            hl{1}(k) = patch([x(1:nt)' x(nt:-1:1)'],[yb(:,k)' yt(nt:-1:1,k)'], ...
                (1+cols(kc,:))/2, ...
                'parent',ha, ...
                'edgecolor','none'); %,'facealpha',.5);
            fn_set(hl{1}(k),opt{:})
        end
        for k=1:n
            hl{2}(k) = line(x,y(:,k),'color',cols(k,:),'parent',ha);
            fn_set(hl{2}(k),opt{:})
        end
    case 'xerror'
        % scatter plot with errors for both x and y
        nx = size(x,1);
        xdata = [x-ex x+ex nan(nx,1) x x nan(nx,1)]';
        ydata = [y y nan(nx,1) y-e y+e nan(nx,1)]';
        hl = zeros(2,nx);
        hl(2,:) = plot(xdata,ydata,'color','b','parent',ha);
        hl(1,:) = line(repmat(x',2,1),repmat(y',2,1),'color','b','parent',ha, ...
            'linestyle','none','marker','.','markersize',16);
    case 'lines'
        % display error with dotted lines
        hl = plot(x,[y yt yb],opt{:});
        % automatic colors and line style
        ncol = size(cols,1);
        for k=1:n
            set(hl(k+[0 n 2*n]),'color',cols(1+mod(k-1,ncol),:))
        end
        set(hl(1:n),'linestyle','-')
        set(hl(n+1:3*n),'linestyle','--')
        % user options
        nopt = length(opt);
        if nopt>=2
            % ignore first optional argument if the total number of arguments is
            % odd
            if mod(nopt,2)
                set(hl,opt{2:nopt})
            else
                set(hl,opt{:})
            end
        end
end

if nargout==0, clear hl, end    


%---
function [y e] = meanstd(Y)

if iscell(Y)
    n1 = size(Y{1},1);
    n2 = numel(Y);
    y = zeros(n1,n2); e = zeros(n1,n2);
    for i=1:length(Y)
        y(:,i) = mean(Y{i},2);
        e(:,i) = std(Y{i},0,2)/sqrt(size(Y{i},2));
    end
else
    dim = ndims(Y);
    y   = mean(Y,dim);
    e = std(Y,0,dim)/sqrt(size(Y,dim));
end
