# Supplementary material for: Accurate spike estimation from noisy calcium signals for ultrafast three-dimensional imaging of large neuronal populations in vivo
Source: Nat Commun. 2016 Jul 19;7:12190. doi: 10.1038/ncomms12190 (PMC4960309; doi:10.1038/ncomms12190)
Supplement: Supplementary Software — MATLAB implementation of the MLspike and autocalibration algorithms are provided here. Eventual software upgrades will be available at https://github.com/MLspike [file ncomms12190-s3.zip › MLspikes-160606/brick/fn_evalcallback.m]

function fn_evalcallback(fun,hobj,evnt)
% function fn_evalcallback(fun,hobj,evnt)

% Thomas Deneux
% Copyright 2007-2012

if nargin==0, help fn_evalcallback, return, end

if nargin<2, hobj = []; end
if nargin<3, evnt = []; end

if isempty(fun), return, end

switch class(fun)
    case 'char'
        evalin('base',fun)
    case 'function_handle'
        if nargin<2, evnt=[]; end
        feval(fun,hobj,evnt)
    case 'cell'
        if nargin<2, evnt=[]; end
        feval(fun{1},hobj,evnt,fun{2:end})
    otherwise
        error('graphic object callback cannot be of class ''%s''',class(fun))
end
            
