# Supplementary material for: Accurate spike estimation from noisy calcium signals for ultrafast three-dimensional imaging of large neuronal populations in vivo
Source: Nat Commun. 2016 Jul 19;7:12190. doi: 10.1038/ncomms12190 (PMC4960309; doi:10.1038/ncomms12190)
Supplement: Supplementary Software — MATLAB implementation of the MLspike and autocalibration algorithms are provided here. Eventual software upgrades will be available at https://github.com/MLspike [file ncomms12190-s3.zip › MLspikes-160606/brick/fn_fileext.m]

function fname = fn_fileext(fname,ext)
% function fname = fn_fileext(fname,ext)
%---
% Set (or replace) extension of file name

% Thomas Deneux
% Copyright 2003-2012

% input
if ext(1)~='.', ext = ['.' ext]; end

% output
fname = [fn_fileparts(fname,'noext') ext];
