# Supplementary material for: Accurate spike estimation from noisy calcium signals for ultrafast three-dimensional imaging of large neuronal populations in vivo
Source: Nat Commun. 2016 Jul 19;7:12190. doi: 10.1038/ncomms12190 (PMC4960309; doi:10.1038/ncomms12190)
Supplement: Supplementary Software — MATLAB implementation of the MLspike and autocalibration algorithms are provided here. Eventual software upgrades will be available at https://github.com/MLspike [file ncomms12190-s3.zip › MLspikes-160606/brick/fn_filter.m]

function y=fn_filter(X0,y,highpassflag)
% function y=fn_filter(X0,y[,highpassflag])
%---
% remove confound subspace defined by the matrix X0 to y :
% y = y - X0*X0'*y
% if y is a vector, returns column or row vector according to input
% if y is a matrix, filter is applied to columns
% if highpassflag is set to false [default=true], only the confounds are kept

% Thomas Deneux
% Copyright 2005-2012

if ~isempty(X0)
    if size(y,1)==size(X0,1)
        c = X0*(X0'*y);
    else
        warning fn_filter(X0,y) applied along columns instead of rows
        c = (y*X0)*X0';
    end
    if nargin<3 || highpassflag, y=y-c; else y=c; end
else
    if nargin>=3 && ~highpassflag, y=zeros(size(y)); end
end
