# Supplementary material for: Accurate spike estimation from noisy calcium signals for ultrafast three-dimensional imaging of large neuronal populations in vivo
Source: Nat Commun. 2016 Jul 19;7:12190. doi: 10.1038/ncomms12190 (PMC4960309; doi:10.1038/ncomms12190)
Supplement: Supplementary Software — MATLAB implementation of the MLspike and autocalibration algorithms are provided here. Eventual software upgrades will be available at https://github.com/MLspike [file ncomms12190-s3.zip › MLspikes-160606/brick/fn_float.m]

function x = fn_float(x)
% function x = fn_float(x)
%---
% convert integer x to single-precision floating number, but do not change
% the class of floating number (in particular double-precision floating
% number remain the same)

% Thomas Deneux
% Copyright 2012-2012

if nargin==0, help fn_float, return, end

if ~(isnumeric(x) || islogical(x))
    error 'input must be integer'
end
switch class(x)
    case {'single' 'double'}
    case {'int64' 'uint64'}
        x = double(x);
    otherwise
        x = single(x);
end
