# Supplementary material for: Accurate spike estimation from noisy calcium signals for ultrafast three-dimensional imaging of large neuronal populations in vivo
Source: Nat Commun. 2016 Jul 19;7:12190. doi: 10.1038/ncomms12190 (PMC4960309; doi:10.1038/ncomms12190)
Supplement: Supplementary Software — MATLAB implementation of the MLspike and autocalibration algorithms are provided here. Eventual software upgrades will be available at https://github.com/MLspike [file ncomms12190-s3.zip › MLspikes-160606/brick/fn_hostname.m]

function hostname = fn_hostname()
% function hostname = fn_hostname()
%---
% returns an identifiant specific to the computer in use

comp = computer;
switch comp
    case {'PCWIN' 'PCWIN64'}
        comp = 'PCWIN';
        hostname = getenv('COMPUTERNAME');
    otherwise
        hostname = getenv('HOSTNAME');
        if isempty(hostname)
            [dum hostname] = system('echo $HOSTNAME');
            hostname = strrep(hostname,char(10),''); % remove endlines
        end %#ok<*ASGLU>
end
hostname = [comp '-' hostname];
