# Supplementary material for: Accurate spike estimation from noisy calcium signals for ultrafast three-dimensional imaging of large neuronal populations in vivo
Source: Nat Commun. 2016 Jul 19;7:12190. doi: 10.1038/ncomms12190 (PMC4960309; doi:10.1038/ncomms12190)
Supplement: Supplementary Software — MATLAB implementation of the MLspike and autocalibration algorithms are provided here. Eventual software upgrades will be available at https://github.com/MLspike [file ncomms12190-s3.zip › MLspikes-160606/brick/fn_idx2str.m]

function str = fn_idx2str(val)
% function str = fn_idx2str(val)
%---
% Converts a vector of indices into a string in a 'smart' way.
%
% Example:
% fn_idx2str([1 2 3 4 6 8 10 15]) returns '1:4 6:2:10 15'

d = diff(val);
if isempty(val)
    str = '';
elseif any(d==1)
    % first look for segments with successive integers
    k = find(d==1,1,'first');
    dk = d(k+1:end);
    n = find(dk~=1,1,'first'); if isempty(n), n = length(dk)+1; end
    if k>1, str = [fn_idx2str(val(1:k-1)) ' ']; else str = ''; end
    str = [str num2str(val(k)) ':' num2str(val(k+n))];
    if k+n<length(val), str = [str ' ' fn_idx2str(val(k+n+1:end))]; end
elseif any(diff(d)==0)
    k = find(diff(d)==0,1,'first');
    dk = d(k+1:end);
    n = find(dk~=d(k),1,'first'); if isempty(n), n = length(dk)+1; end
    if k>1, str = [fn_idx2str(val(1:k-1)) ' ']; else str = ''; end
    str = [str num2str(val(k)) ':' num2str(d(k)) ':' num2str(val(k+n))];
    if k+n<length(val), str = [str ' ' fn_idx2str(val(k+n+1:end))]; end
else
    str = num2str(val);
    str = regexprep(str,' *',' ');
end

end
