# Supplementary material for: Accurate spike estimation from noisy calcium signals for ultrafast three-dimensional imaging of large neuronal populations in vivo
Source: Nat Commun. 2016 Jul 19;7:12190. doi: 10.1038/ncomms12190 (PMC4960309; doi:10.1038/ncomms12190)
Supplement: Supplementary Software — MATLAB implementation of the MLspike and autocalibration algorithms are provided here. Eventual software upgrades will be available at https://github.com/MLspike [file ncomms12190-s3.zip › MLspikes-160606/brick/fn_isemptyc.m]

function b = fn_isemptyc(varargin)
% function b = fn_isemptyc(c)
% function b = fn_isemptyc(x1,x2,x3,...)
%---
% returns an array of logicals of the same size as cell array c indicating
% which elements of c are empty
%
% See also fn_map, fn_itemlengths

% Thomas Deneux
% Copyright 2011-2012

if nargin==0, help fn_isemptyc, return, end

if nargin==1
    c = varargin{1};
else
    c = varargin;
end

b = false(size(c));
for k=1:numel(c), b(k) = isempty(c{k}); end
