# Supplementary material for: Accurate spike estimation from noisy calcium signals for ultrafast three-dimensional imaging of large neuronal populations in vivo
Source: Nat Commun. 2016 Jul 19;7:12190. doi: 10.1038/ncomms12190 (PMC4960309; doi:10.1038/ncomms12190)
Supplement: Supplementary Software — MATLAB implementation of the MLspike and autocalibration algorithms are provided here. Eventual software upgrades will be available at https://github.com/MLspike [file ncomms12190-s3.zip › MLspikes-160606/brick/fn_isfigurehandle.m]

function [b c] = fn_isfigurehandle(x)
% function [isfig isnewfig] = fn_isfigurehandle(x)
%---
% This function detects whether x can be a valid figure handle (i.e. is a
% positive integer), and opens the figure if it does not exist yet.

% Thomas Deneux
% Copyright 2008-2012

if ~isscalar(x)
    b = false(size(x));
    for i=1:numel(x), b(i) = fn_isfigurehandle(x(i)); end
    return
end

b = (ishandle(x) && strcmp(get(x,'type'),'figure'));
c = false;
if ~b && isnumeric(x) && mod(x,1)==0 && x>0
    b = true;
    c = true;
    figure(x)
end

if nargout==0
    clear b
end
