# Supplementary material for: Accurate spike estimation from noisy calcium signals for ultrafast three-dimensional imaging of large neuronal populations in vivo
Source: Nat Commun. 2016 Jul 19;7:12190. doi: 10.1038/ncomms12190 (PMC4960309; doi:10.1038/ncomms12190)
Supplement: Supplementary Software — MATLAB implementation of the MLspike and autocalibration algorithms are provided here. Eventual software upgrades will be available at https://github.com/MLspike [file ncomms12190-s3.zip › MLspikes-160606/brick/fn_isuniform.m]

function b=fn_isuniform(x,dim)
% function b=fn_isuniform(x,dim)
%---
% check whether all array elements in dimension(s) dim are the same

% put together dimensions
s = size(x); s(end+1:max(dim))=1;
perm = [1:dim(1) dim(2:end) setdiff(dim(1)+1:ndims(x),dim(2:end))];
x = permute(x,perm);
s(dim(1)) = prod(s(dim));
s(dim(2:end)) = 1;
x = reshape(x,s);

% check uniformity
b = ~any(diff(x,1,dim(1)),dim(1));
