# Supplementary material for: Accurate spike estimation from noisy calcium signals for ultrafast three-dimensional imaging of large neuronal populations in vivo
Source: Nat Commun. 2016 Jul 19;7:12190. doi: 10.1038/ncomms12190 (PMC4960309; doi:10.1038/ncomms12190)
Supplement: Supplementary Software — MATLAB implementation of the MLspike and autocalibration algorithms are provided here. Eventual software upgrades will be available at https://github.com/MLspike [file ncomms12190-s3.zip › MLspikes-160606/brick/fn_itemlengths.m]

function n = fn_itemlengths(c)
% function n = fn_itemlengths(c)
%---
% returns an array of same size as cell array c, containing the length of
% each of its elements

n = zeros(size(c));
for i=1:numel(c), n(i) = length(c{i}); end
