# Supplementary material for: Accurate spike estimation from noisy calcium signals for ultrafast three-dimensional imaging of large neuronal populations in vivo
Source: Nat Commun. 2016 Jul 19;7:12190. doi: 10.1038/ncomms12190 (PMC4960309; doi:10.1038/ncomms12190)
Supplement: Supplementary Software — MATLAB implementation of the MLspike and autocalibration algorithms are provided here. Eventual software upgrades will be available at https://github.com/MLspike [file ncomms12190-s3.zip › MLspikes-160606/brick/fn_lines.m]

function hl = fn_lines(varargin)
% function hl = fn_lines([xcoordinates,ycoordinates[,zcoordinates]][,ha][,'close'][,line options])
% function hl = fn_lines('x|y'[,xorycoordinates][,ha][,'close'][,line options])
%---
% draw a series of vertical and/or horizontal lines

% Thomas Deneux
% Copyright 2004-2012

% Input
% (x or y only?)
[dox doy] = deal(true);
if nargin>=1 && ischar(varargin{1})
    switch varargin{1}
        case 'x'
            [dox doy] = deal(true,false);
            varargin(1)=[];
        case 'y'
            [dox doy] = deal(false,true);
            varargin(1)=[];
    end
end
% (auto coordinates?)
if ~isempty(varargin)
    a = varargin{1};
    carg = (isnumeric(a) && ~(isscalar(a) && ishandle(a) && strcmp(get(a,'type'),'axes')));
else
    carg = false;
end
% (coordinates)
[x y z] = deal([]);
if carg
    if dox, x = varargin{1}; varargin(1) = []; end
    if doy, y = varargin{1}; varargin(1) = []; end
    if ~isempty(varargin)
        a = varargin{1};
        doz = (isnumeric(a) && ~(isscalar(a) && ishandle(a) && strcmp(get(a,'type'),'axes')));
    else
        doz = false;
    end
    if doz, z = varargin{1}; varargin(1) = []; end
else
    doz = (length(axis)==6);
end
if doz && ~(dox && doy), error 'argument', end
% (other options)
ha = gca; doclose = false; lineopt = {'color' 'k'};
for i=1:length(varargin)
    a = varargin{i};
    if isscalar(varargin{1}) && ishandle(varargin{1}) && strcmp(get(a,'type'),'axes')
        ha = varargin{1};
    elseif ischar(a) && strcmp(a,'close')
        doclose = true;
    else
        lineopt = [lineopt varargin(i:end)];
        break
    end
end

% Auto-coordinates
if ~carg
    [x y z] = fn_get(ha,'xtick','ytick','ztick');
end

% Go
ax = axis(ha);
if ~doz
    % 2D
    if dox
        nx = length(x);
        hlx = zeros(1,nx);
        for k=1:nx
            hlx(k)=line([1 1]*x(k),ax([3 4]),lineopt{:},'parent',ha);
        end
    end
    if doy
        ny = length(y);
        hly = zeros(1,ny);
        for k=1:ny
            hly(k)=line(ax([1 2]),[1 1]*y(k),lineopt{:},'parent',ha);
        end
    end
else
    % 3D
    [nx ny nz] = deal(length(x),length(y),length(z));
    if doclose
        [xx yy zz] = deal(x([1 end]),y([1 end]),z([1 end]));
    else
        [xx yy zz] = deal(ax([1 2]),ax([3 4]),ax([5 6]));
    end
    hlxy = zeros(nx,ny);
    for i=1:nx
        for j=1:ny
            hlxy(i,j)=line([1 1]*x(i),[1 1]*y(j),zz,lineopt{:},'parent',ha);
        end
    end
    hlxz = zeros(nx,nz);
    for i=1:nx
        for k=1:nz
            hlxz(i,k)=line([1 1]*x(i),yy,[1 1]*z(k),lineopt{:},'parent',ha);
        end
    end
    hlyz = zeros(ny,nz);
    for j=1:ny
        for k=1:nz
            hlyz(j,k)=line(xx,[1 1]*y(j),[1 1]*z(k),lineopt{:},'parent',ha);
        end
    end
end

if nargout==1
    if doz
        hl = {hlxy hlxz hlyz};
    elseif dox && doy
        hl = {hlx hly};
    elseif dox
        hl = hlx;
    elseif doy
        hl = hly;
    end
end
