# Supplementary material for: Accurate spike estimation from noisy calcium signals for ultrafast three-dimensional imaging of large neuronal populations in vivo
Source: Nat Commun. 2016 Jul 19;7:12190. doi: 10.1038/ncomms12190 (PMC4960309; doi:10.1038/ncomms12190)
Supplement: Supplementary Software — MATLAB implementation of the MLspike and autocalibration algorithms are provided here. Eventual software upgrades will be available at https://github.com/MLspike [file ncomms12190-s3.zip › MLspikes-160606/brick/fn_localmax.m]

function i = fn_localmax(x)
% function i = fn_localmax(x)
%---
% find local maxima in vector x (cannot be extremities)

% Thomas Deneux
% Copyright 2004-2012

if nargin==0, help fn_localmax, return, end

if ~isvector(x), error('input must be a vector'), end

nx = length(x);
d1 = (diff(x)>0);
d2 = (diff(x)<0);
i = 1 + find(d1(1:nx-2)&d2(2:nx-1));
if isempty(i), i=[]; end
