# Supplementary material for: Accurate spike estimation from noisy calcium signals for ultrafast three-dimensional imaging of large neuronal populations in vivo
Source: Nat Commun. 2016 Jul 19;7:12190. doi: 10.1038/ncomms12190 (PMC4960309; doi:10.1038/ncomms12190)
Supplement: Supplementary Software — MATLAB implementation of the MLspike and autocalibration algorithms are provided here. Eventual software upgrades will be available at https://github.com/MLspike [file ncomms12190-s3.zip › MLspikes-160606/brick/fn_markpvalue.m]

function fn_markpvalue(x,y,p,varargin)
% function fn_markpvalue(x,y,p[,'ns|p'][,'vertical'][,text options...])
%---
% Mark p-value if significant with star(s) at location x,y.
% If x and y are 2-elements vectors, draws a line segment (x,y(1)) and mark
% star(s) at (mean(x),y(2)).

if isnan(p), return, end

% Input
topt = varargin;
kparent = find(strcmp(varargin(1:2:end),'parent'));
if ~isempty(kparent)
    popt=varargin(2*kparent-1:2*kparent); topt(2*kparent-1:2*kparent)=[];
else 
    popt={};
end
displaymode = 'default'; orientation = 'horizontal';
while ~isempty(topt) && ischar(topt{1})
    switch lower(topt{1})
        case 'ns'
            displaymode = 'ns';
        case 'p'
            displaymode = 'pvalue';
        case 'vertical'
            orientation = 'vertical';
        otherwise
            break
    end
    topt(1) = [];
end

% build 'star' string
if strcmp(displaymode,'pvalue')
    stars = num2str(p,'p=%.3g');
else
    doNS = strcmp(displaymode,'ns');
    nstar = floor(log10(1/p));
    if p>.05
        if doNS, stars = 'n.s.'; else return, end
    elseif p==0
        stars = '*!';
    elseif nstar<=5
        stars = fn_switch(orientation, ...
            'horizontal',repmat('*',1,nstar), ...
            'vertical',repmat({'*'},1,nstar));
    else
        stars = fn_switch(orientation, ...
            'horizontal',['*' num2str(nstar)], ...
            'vertical',{'*' num2str(nstar)});
        %stars = ['p<1e-' num2str(nstar)];
    end
end

% display
xs = mean(x); ys = y(end);
h = text(xs,ys,stars,'horizontalalignment','center','verticalalignment','middle',popt{:});
if length(x)==2
    h(2) = line(x,y(1)*[1 1],'color','k',popt{:});
end
fn_set(h,topt{:})
	
