# Supplementary material for: Accurate spike estimation from noisy calcium signals for ultrafast three-dimensional imaging of large neuronal populations in vivo
Source: Nat Commun. 2016 Jul 19;7:12190. doi: 10.1038/ncomms12190 (PMC4960309; doi:10.1038/ncomms12190)
Supplement: Supplementary Software — MATLAB implementation of the MLspike and autocalibration algorithms are provided here. Eventual software upgrades will be available at https://github.com/MLspike [file ncomms12190-s3.zip › MLspikes-160606/brick/fn_maskavg.m]

function a = fn_maskavg(a,mask)
% function a = fn_maskavg(a,mask)
%---
% region-wise averaging of a according to a 2-dimensional mask
%
% See also fn_roiavg, fn_maskselect, fn_imvect

% Thomas Deneux
% Copyright 2007-2012

error 'code of this function should be changed to a different functionality'

labels = unique(mask(:));
nreg = length(labels);

s = size(a);
[nx ny nt] = size(a);

a = reshape(a,[nx*ny nt]);

for ireg=1:nreg
    ind = (mask==labels(ireg));
    % average in region
    ak = mean(a(ind,:),1);
    a(ind,:) = repmat(ak,sum(ind(:)),1);
end
a = reshape(a,s);
