# Supplementary material for: Accurate spike estimation from noisy calcium signals for ultrafast three-dimensional imaging of large neuronal populations in vivo
Source: Nat Commun. 2016 Jul 19;7:12190. doi: 10.1038/ncomms12190 (PMC4960309; doi:10.1038/ncomms12190)
Supplement: Supplementary Software — MATLAB implementation of the MLspike and autocalibration algorithms are provided here. Eventual software upgrades will be available at https://github.com/MLspike [file ncomms12190-s3.zip › MLspikes-160606/brick/fn_matlabversion.m]

function b = fn_matlabversion(flag)
% function b = fn_matlabversion(version)
% function b = fn_matlabversion('newgraphics')
%---
% returns true if the current Matlab version is equal to or newer than the
% specified version

% current version
v = sscanf(cell2mat(regexp(version,'^\d*.\d*','match')),'%i.%i')';

% compare to
switch flag
    case 'newgraphics'
        vcomp = [8 4];
    otherwise
        vcomp = sscanf(cell2mat(regexp(flag,'^\d*.\d*','match')),'%i.%i')';
end

[v idx] = sortrows([vcomp; v]); %#ok<ASGLU>
b = (idx(1)==1); % version is at least vcomp
