# Supplementary material for: Accurate spike estimation from noisy calcium signals for ultrafast three-dimensional imaging of large neuronal populations in vivo
Source: Nat Commun. 2016 Jul 19;7:12190. doi: 10.1038/ncomms12190 (PMC4960309; doi:10.1038/ncomms12190)
Supplement: Supplementary Software — MATLAB implementation of the MLspike and autocalibration algorithms are provided here. Eventual software upgrades will be available at https://github.com/MLspike [file ncomms12190-s3.zip › MLspikes-160606/brick/fn_mean.m]

function m =fn_mean(x,dim,varargin)
% function m = fn_mean(x[,dim[,'squeeze'|reshapepermute arg.]])
%---
% dim can be a set of several dimensions [default: all dimensions]
% if additional arguments are defined, the result of averaging is sent to
% fn_reshapepermute with these arguments

if nargin<2
    m = mean(x(:));
    return
end

m = x;
for d=dim
    m = mean(m,d);
end

if nargin>=3 
    if nargin==3 && strfind('squeeze',varargin{1})
        m = squeeze(m);
    else
        m = fn_reshapepermute(m,varargin{:});
    end
end
