# Supplementary material for: Accurate spike estimation from noisy calcium signals for ultrafast three-dimensional imaging of large neuronal populations in vivo
Source: Nat Commun. 2016 Jul 19;7:12190. doi: 10.1038/ncomms12190 (PMC4960309; doi:10.1038/ncomms12190)
Supplement: Supplementary Software — MATLAB implementation of the MLspike and autocalibration algorithms are provided here. Eventual software upgrades will be available at https://github.com/MLspike [file ncomms12190-s3.zip › MLspikes-160606/brick/fn_meanangle.m]

function phi = fn_meanangle(angles)
% function phi = fn_meanangle(angles)

% Thomas Deneux
% Copyright 2011-2012

if ~isvector(angles), error('''angles'' must be a vector'), end
z = sum(exp(1i*angles));
phi = angle(z);
