# Supplementary material for: Accurate spike estimation from noisy calcium signals for ultrafast three-dimensional imaging of large neuronal populations in vivo
Source: Nat Commun. 2016 Jul 19;7:12190. doi: 10.1038/ncomms12190 (PMC4960309; doi:10.1038/ncomms12190)
Supplement: Supplementary Software — MATLAB implementation of the MLspike and autocalibration algorithms are provided here. Eventual software upgrades will be available at https://github.com/MLspike [file ncomms12190-s3.zip › MLspikes-160606/brick/fn_meanc.m]

function fn_meanc(x,dim,alpha)
% function [m, lb, ub] = fn_meanc(x[,dim[,alpha]])
%---
% same as mean, but also returns a alpha level confidence interval for the mean
% default dim is 1, default alpha is 90%
%---
% si mu vraie moyenne, m moyenne estim�e, s variance estim�e (sans biais)
% alors (m-mu)*sqrt(n)/s ~ Student(n-1)

% Thomas Deneux
% Copyright 2004-2012

if nargin<1, help fn_meanc, return, end

if nargin<2, dim=1; end
if nargin<3, alpha=0.9; end

tflag = (size(x,1)==1);
if (tflag), x=x'; end
n = size(x,1);

if n==0
    m=NaN; lb=NaN; ub=NaN;
    return
end

m = mean(x,dim);
s = std(x,0,dim);

deltastudentnormal = tinv(1-(1-alpha)/2,n-1);
delta = deltastudentnormal*s/sqrt(n);
% delta = s;
lb = m-delta;
ub = m+delta;
