# Supplementary material for: Accurate spike estimation from noisy calcium signals for ultrafast three-dimensional imaging of large neuronal populations in vivo
Source: Nat Commun. 2016 Jul 19;7:12190. doi: 10.1038/ncomms12190 (PMC4960309; doi:10.1038/ncomms12190)
Supplement: Supplementary Software — MATLAB implementation of the MLspike and autocalibration algorithms are provided here. Eventual software upgrades will be available at https://github.com/MLspike [file ncomms12190-s3.zip › MLspikes-160606/brick/fn_means.m]

function y = fn_means(varargin)
% function y = fn_means(x1,x2,x3...)
%---
% average all arguments (they need to be same size)

% Thomas Deneux
% Copyright 2004-2012

if nargin<1, help fn_means, return, end

n = 0;
y = [];
for i=1:nargin
    if ~isempty(varargin{i})
        n = n+1;
        xi = varargin{i};
        xi = fn_float(xi);
        if isempty(y)
            y = xi;
        else
            y = y+xi;
        end
    end
end
y = y/n;
