# Supplementary material for: Accurate spike estimation from noisy calcium signals for ultrafast three-dimensional imaging of large neuronal populations in vivo
Source: Nat Commun. 2016 Jul 19;7:12190. doi: 10.1038/ncomms12190 (PMC4960309; doi:10.1038/ncomms12190)
Supplement: Supplementary Software — MATLAB implementation of the MLspike and autocalibration algorithms are provided here. Eventual software upgrades will be available at https://github.com/MLspike [file ncomms12190-s3.zip › MLspikes-160606/brick/fn_meantc.m]

function y = fn_meantc(x,dosqueeze)
% function y = fn_meantc(x,dosqueeze)
%---
% returns the average time course of a movie
%
% Input:
% - x           array with 3 or dimensions (x*y*time*...) - the data
% - dosqueeze   boolean - if true [default], the average is squeeze so that
%               time becomes the first dimension; otherwise time remains
%               the 3rd dimension and first 2 dimensions are singletons
%
% Output:
% - y           spatial average of x

% Thomas Deneux
% Copyright 2006-2012

if nargin==0, help fn_meantc, return, end

% input
if nargin<2, dosqueeze = true; end

s = size(x);
x = reshape(x,[s(1)*s(2) s(3:end)]);
y = mean(x,1);
y = shiftdim(y,fn_switch(dosqueeze,1,-1));
