# Supplementary material for: Accurate spike estimation from noisy calcium signals for ultrafast three-dimensional imaging of large neuronal populations in vivo
Source: Nat Commun. 2016 Jul 19;7:12190. doi: 10.1038/ncomms12190 (PMC4960309; doi:10.1038/ncomms12190)
Supplement: Supplementary Software — MATLAB implementation of the MLspike and autocalibration algorithms are provided here. Eventual software upgrades will be available at https://github.com/MLspike [file ncomms12190-s3.zip › MLspikes-160606/brick/fn_meshinv.m]

function mesh = fn_meshinv(mesh)
% function mesh = fn_meshinv({vertices,faces})
% function faces = fn_meshinv(faces)

% Thomas Deneux
% Copyright 2005-2012

if iscell(mesh), faces = mesh{2}; else faces = mesh; end
if size(faces,1)~=3, faces=faces'; if size(faces,1)~=3, error('faces component should have 3 rows'), end, end
if iscell(mesh), mesh{2} = faces([1 3 2],:); else mesh = faces([1 3 2],:); end
