# Supplementary material for: Accurate spike estimation from noisy calcium signals for ultrafast three-dimensional imaging of large neuronal populations in vivo
Source: Nat Commun. 2016 Jul 19;7:12190. doi: 10.1038/ncomms12190 (PMC4960309; doi:10.1038/ncomms12190)
Supplement: Supplementary Software — MATLAB implementation of the MLspike and autocalibration algorithms are provided here. Eventual software upgrades will be available at https://github.com/MLspike [file ncomms12190-s3.zip › MLspikes-160606/brick/fn_meshnormals.m]

function normals = fn_meshnormals(vertex,faces)
% function normals = fn_meshnormals({vertex,faces})
% function normals = fn_meshnormals(vertex,faces)

% Thomas Deneux
% Copyright 2005-2012

if nargin==1, faces=vertex{2}; vertex=vertex{1}; end

hf=figure('IntegerHandle','off','Visible','off');
ho = patch('vertices',vertex','faces',faces');
normals = -get(ho,'VertexNormals')';
normals = normals ./ repmat(sqrt(sum(normals.*normals))+0.01,3,1);
close(hf);
