# Supplementary material for: Accurate spike estimation from noisy calcium signals for ultrafast three-dimensional imaging of large neuronal populations in vivo
Source: Nat Commun. 2016 Jul 19;7:12190. doi: 10.1038/ncomms12190 (PMC4960309; doi:10.1038/ncomms12190)
Supplement: Supplementary Software — MATLAB implementation of the MLspike and autocalibration algorithms are provided here. Eventual software upgrades will be available at https://github.com/MLspike [file ncomms12190-s3.zip › MLspikes-160606/brick/fn_min.m]

function [m I] = fn_min(a)
% function [m I] = fn_min(a)
%---
% find the global min in an array, and give its coordinates
%
% See also fn_max

% Thomas Deneux
% Copyright 2005-2012

if nargin==0, help fn_min, return, end

[m i] = min(a(:));
i = i-1;
s = size(a);
for k=1:length(s)
    I(k) = mod(i,s(k))+1;
    i = floor(i/s(k));
end
