# Supplementary material for: Accurate spike estimation from noisy calcium signals for ultrafast three-dimensional imaging of large neuronal populations in vivo
Source: Nat Commun. 2016 Jul 19;7:12190. doi: 10.1038/ncomms12190 (PMC4960309; doi:10.1038/ncomms12190)
Supplement: Supplementary Software — MATLAB implementation of the MLspike and autocalibration algorithms are provided here. Eventual software upgrades will be available at https://github.com/MLspike [file ncomms12190-s3.zip › MLspikes-160606/brick/fn_mkdir.m]

function fn_mkdir(D)
% function fn_mkdir(D)
%---
% creates directory D if it does not exist

% Thomas Deneux
% Copyright 2004-2012

if nargin==0, help fn_mkdir, end

if ~exist(D,'dir'), mkdir(D), end
