# Supplementary material for: Accurate spike estimation from noisy calcium signals for ultrafast three-dimensional imaging of large neuronal populations in vivo
Source: Nat Commun. 2016 Jul 19;7:12190. doi: 10.1038/ncomms12190 (PMC4960309; doi:10.1038/ncomms12190)
Supplement: Supplementary Software — MATLAB implementation of the MLspike and autocalibration algorithms are provided here. Eventual software upgrades will be available at https://github.com/MLspike [file ncomms12190-s3.zip › MLspikes-160606/brick/fn_mod.m]

function x = fn_mod(x,y)
% function x = fn_mod(x,y)
%---
% returns a value between 1 and y equal to x [mod y]
% y must be a positive integer

% Thomas Deneux
% Copyright 2008-2012

if ~mod(y,0) || y<=0, error('y must be a positive integer'), end
x = 1 + mod(x-1,y);
