# Supplementary material for: Accurate spike estimation from noisy calcium signals for ultrafast three-dimensional imaging of large neuronal populations in vivo
Source: Nat Commun. 2016 Jul 19;7:12190. doi: 10.1038/ncomms12190 (PMC4960309; doi:10.1038/ncomms12190)
Supplement: Supplementary Software — MATLAB implementation of the MLspike and autocalibration algorithms are provided here. Eventual software upgrades will be available at https://github.com/MLspike [file ncomms12190-s3.zip › MLspikes-160606/brick/fn_movefile.m]

function fn_movefile(pattern,rep)
% function fn_movefile(pattern,rep)
%---
% rename files in current directory using pattern and rep according to
% regexprep syntax

% Thomas Deneux
% Copyright 2012-2012

d = dir;
for i=3:length(d)
    str1 = d(i).name;
    str2 = regexprep(str1,pattern,rep);
    if ~strcmp(str1,str2)
        disp([str1 ' -> ' str2])
        movefile(str1,str2)
    end
end
