# Supplementary material for: Accurate spike estimation from noisy calcium signals for ultrafast three-dimensional imaging of large neuronal populations in vivo
Source: Nat Commun. 2016 Jul 19;7:12190. doi: 10.1038/ncomms12190 (PMC4960309; doi:10.1038/ncomms12190)
Supplement: Supplementary Software — MATLAB implementation of the MLspike and autocalibration algorithms are provided here. Eventual software upgrades will be available at https://github.com/MLspike [file ncomms12190-s3.zip › MLspikes-160606/brick/fn_multcallback.m]

function fn_multcallback(hobj,evnt,varargin)
% function fn_multcallback(hobj,evnt,fun1,fun2,...)
%---
% this will evaluate fun1(hobj,evnt), fun2(hobj,evnt) ...

% Thomas Deneux
% Copyright 2005-2012

funs = varargin;
for k=1:length(funs)
    fun = funs{k};
    switch class(fun)
        case 'function_handle'
            fun(hobj,evnt);
        case 'cell'
            feval(fun{1},hobj,evnt,fun{2:end})
        case 'char'
            evalin('base',fun)
        otherwise
            error('callback must be a string, a function handle or a cell array')
    end
end
