# Supplementary material for: Accurate spike estimation from noisy calcium signals for ultrafast three-dimensional imaging of large neuronal populations in vivo
Source: Nat Commun. 2016 Jul 19;7:12190. doi: 10.1038/ncomms12190 (PMC4960309; doi:10.1038/ncomms12190)
Supplement: Supplementary Software — MATLAB implementation of the MLspike and autocalibration algorithms are provided here. Eventual software upgrades will be available at https://github.com/MLspike [file ncomms12190-s3.zip › MLspikes-160606/brick/fn_nanmean.m]

function m = fn_nanmean(x,varargin)
% function m = fn_nanmean(x[,dim])

nans = isnan(x);
if any(nans)
    x(nans) = 0;
    % Count up non-NaNs.
    n = sum(~nans,varargin{:});
    n(n==0) = NaN; % prevent divideByZero warnings
    % Sum up non-NaNs, and divide by the number of non-NaNs.
    m = sum(x,varargin{:}) ./ n;
else
    m = mean(x,varargin{:});
end
