# Supplementary material for: Accurate spike estimation from noisy calcium signals for ultrafast three-dimensional imaging of large neuronal populations in vivo
Source: Nat Commun. 2016 Jul 19;7:12190. doi: 10.1038/ncomms12190 (PMC4960309; doi:10.1038/ncomms12190)
Supplement: Supplementary Software — MATLAB implementation of the MLspike and autocalibration algorithms are provided here. Eventual software upgrades will be available at https://github.com/MLspike [file ncomms12190-s3.zip › MLspikes-160606/brick/fn_nextbutton.m]

function fn_nextbutton(resetskipflag)
% function fn_nextbutton(['resetskip'])
%---
% prompt user for a button press
% there are 2 buttons: 'NEXT' and 'SKIP'
% the function returns when button 'NEXT' is pressed
% if 'SKIP' is pressed, it will return immediately at next function calls,
% unless argument 'resetskip' is used

persistent m u

% Create menu
if isempty(m) || ~ishandle(m)
    [m u] = fn_menu( ...
        'add', ...
        'style','togglebutton','string','NEXT', ...
        'add', ...
        'style','togglebutton','string','SKIP');
end

% Reset 'SKIP'
doresetskip = (nargin>=1) && strcmpi(resetskipflag,'resetskip');
if doresetskip, set(u(2),'value',0); end

% Wait for button press
if ~get(u(2),'value')
    waitfor(u(1),'value',1)
    if ishandle(m), set(u(1),'value',0), end
end
