# Supplementary material for: Accurate spike estimation from noisy calcium signals for ultrafast three-dimensional imaging of large neuronal populations in vivo
Source: Nat Commun. 2016 Jul 19;7:12190. doi: 10.1038/ncomms12190 (PMC4960309; doi:10.1038/ncomms12190)
Supplement: Supplementary Software — MATLAB implementation of the MLspike and autocalibration algorithms are provided here. Eventual software upgrades will be available at https://github.com/MLspike [file ncomms12190-s3.zip › MLspikes-160606/brick/fn_nicegraph.m]

function fn_nicegraph(ha)
% function fn_nicegraph([ha])
%---
% see also fn_labels, fn_scale, fn_plotscale

% Thomas Deneux
% Copyright 2005-2012

if nargin==0, ha = gca; end

hl=findobj(ha,'type','line');
set(hl,'linewidth',2)

% % make some lines dash, etc..
% styles = {'-','--',':','-.'};
% nhl = length(hl);
% for k=0:(nhl-1)/7
%     set(hl(7*k+1:min(nhl,7*(k+1))),'linestyle',styles{k+1})
% end

set(ha,'fontsize',12)
set(get(ha,'ylabel'),'fontsize',14)
set(get(ha,'xlabel'),'fontsize',14)

set(ha,'xgrid','on','ygrid','on')

set(gcf,'paperposition',[.25 .5 4 3])

axis tight
