# Supplementary material for: Accurate spike estimation from noisy calcium signals for ultrafast three-dimensional imaging of large neuronal populations in vivo
Source: Nat Commun. 2016 Jul 19;7:12190. doi: 10.1038/ncomms12190 (PMC4960309; doi:10.1038/ncomms12190)
Supplement: Supplementary Software — MATLAB implementation of the MLspike and autocalibration algorithms are provided here. Eventual software upgrades will be available at https://github.com/MLspike [file ncomms12190-s3.zip › MLspikes-160606/brick/fn_num2str.m]

function s = fn_num2str(x,varargin)
% function s = fn_num2str(x[,'cell'][,'quotestrings'][,'format'])
%---
% convert numerical value x into a string representation... unless s is
% already a character array!
% 
% use the 'cell' flag to make the output a cell array (the same size as x)
%
% See also fn_str2double, fn_strcat, fn_chardisplay

% Thomas Deneux
% Copyright 2007-2012

if nargin==0, help fn_num2str, return, end

% flag
docell = iscell(x); format = {}; doquotestrings = false;
for k=1:length(varargin)
    a = varargin{k};
    if strcmp(a,'cell')
        docell = true;
    elseif strcmp(a,'quotestrings')
        doquotestrings = true;
    else
        format = {a};
    end
end

% make a cell array first
if iscell(x)
    % nothing to do
elseif ischar(x)
    x = {x};
elseif isnumeric(x) || islogical(x)
    x = num2cell(x);
else
    error argument
end

% conversion
s = x;
for i=1:numel(x)
    xi = x{i};
    if isnumeric(xi) || islogical(xi)
        s{i} = num2str(xi,format{:});
    elseif doquotestrings
        s{i} = ['"' xi '"'];
    end
end

% convert back to char if required
if ~docell
    s = cell2mat(s);
end
