# Supplementary material for: Accurate spike estimation from noisy calcium signals for ultrafast three-dimensional imaging of large neuronal populations in vivo
Source: Nat Commun. 2016 Jul 19;7:12190. doi: 10.1038/ncomms12190 (PMC4960309; doi:10.1038/ncomms12190)
Supplement: Supplementary Software — MATLAB implementation of the MLspike and autocalibration algorithms are provided here. Eventual software upgrades will be available at https://github.com/MLspike [file ncomms12190-s3.zip › MLspikes-160606/brick/fn_parentfigure.m]

function hf = fn_parentfigure(obj)
% function hf = fn_parentfigure(obj)
%---
% returns the figure that contains object obj by recursively getting its
% parents

hf = obj;
while ~strcmp(get(hf,'type'),'figure'), hf = get(hf,'parent'); end
