# Supplementary material for: Accurate spike estimation from noisy calcium signals for ultrafast three-dimensional imaging of large neuronal populations in vivo
Source: Nat Commun. 2016 Jul 19;7:12190. doi: 10.1038/ncomms12190 (PMC4960309; doi:10.1038/ncomms12190)
Supplement: Supplementary Software — MATLAB implementation of the MLspike and autocalibration algorithms are provided here. Eventual software upgrades will be available at https://github.com/MLspike [file ncomms12190-s3.zip › MLspikes-160606/brick/fn_pixelsize.m]

function [out1 out2] = fn_pixelsize(hobj)
% function siz = fn_pixelsize(hobj)
% function [w h] = fn_pixelsize(hobj)
%---
% returns the width and height in pixels of any object without needing to
% change any units values
%
% In R2014b and later, wraps function getpixelposition
%
% See also fn_pixelpos

% Thomas Deneux
% Copyright 2011-2012

if fn_matlabversion('newgraphics')
    pos = getpixelposition(hobj);
    siz = pos(3:4);
else
    W = pixelposwatcher(hobj);
    siz = W.pixelsize;
end

if nargout==2
    out1 = siz(1);
    out2 = siz(2);
else
    out1 = siz;
end
