# Supplementary material for: Accurate spike estimation from noisy calcium signals for ultrafast three-dimensional imaging of large neuronal populations in vivo
Source: Nat Commun. 2016 Jul 19;7:12190. doi: 10.1038/ncomms12190 (PMC4960309; doi:10.1038/ncomms12190)
Supplement: Supplementary Software — MATLAB implementation of the MLspike and autocalibration algorithms are provided here. Eventual software upgrades will be available at https://github.com/MLspike [file ncomms12190-s3.zip › MLspikes-160606/brick/fn_pixelsizelistener.m]

function hl = fn_pixelsizelistener(hobj,callback)
% function hl = fn_pixelsizelistener(hobj,callback)
%---
% Add a listener that will execute whenever the pixel size of an object
% is changed.
% In Matlab version R2014b and later, this just adds a listener to the
% object 'SizeChanged' event. In earlier versions, this is a wrapper
% for pixelposwatcher class.
%
% See also pixelposwatcher, fn_pixelposlistener

if fn_matlabversion('newgraphics')
    hl = addlistener(hobj,'SizeChanged',callback);
else
    ppw = pixelposwatcher(hobj);
    hl = addlistener(ppw,'changesize',callback);
end

if nargout==0, clear hl, end
