# Supplementary material for: Accurate spike estimation from noisy calcium signals for ultrafast three-dimensional imaging of large neuronal populations in vivo
Source: Nat Commun. 2016 Jul 19;7:12190. doi: 10.1038/ncomms12190 (PMC4960309; doi:10.1038/ncomms12190)
Supplement: Supplementary Software — MATLAB implementation of the MLspike and autocalibration algorithms are provided here. Eventual software upgrades will be available at https://github.com/MLspike [file ncomms12190-s3.zip › MLspikes-160606/brick/fn_plotscale.m]

function hl = fn_plotscale(varargin)
% function hl = fn_plotscale([ha,]tlabel,ylabel[,t_y_sizes[,posflag]])
%---
% Creates a 2 directional scale bar for graph display
%
% Input:
% - tlabel      string with %f%s format, for example '1s'
% - ylabel      string with %f%s format, for example '10mV'
% - posflag     'extend' [default], 'top', 'bottom', 'center', or
%               coordinates, or one of the string flag followed by
%               coordinates (indicating a translation)
%
% See also fn_scale

% Thomas Deneux
% Copyright 2007-2012

if nargin==0, help fn_plotscale, return, end
    

posflag = '';
tysize = []; dotranslate = false;
if isnumeric(varargin{1}) && ishandle(varargin{1})
    ha = varargin{1}; varargin(1)=[];
else
    ha = gca;
end
[tlabel ylabel] = deal(varargin{1:2}); varargin(1:2)=[];
for i=1:length(varargin)
    a = varargin{i};
    if ischar(a)
        posflag = a;
    elseif isscalar(a)
        posflag = fn_switch(a,'extend','center');
    elseif isempty(tysize) && isempty(posflag)
        tysize = a;
    elseif isempty(posflag)
        posflag = 'user';
        posuser = a;
    else
        dotranslate = true;
        posuser = a;
    end
end
if isempty(posflag), posflag = 'extend'; end

set(ha,'visible','off')
delete(findobj(ha,'tag','fn_plotscale'))

if isempty(tysize)
    if isempty(tlabel), tsize=0; else tsize=sscanf(tlabel,'%f'); end
    if isempty(ylabel)
        ysize=0; 
    else
        tokens = regexp(ylabel,'^([.0-9]*)(%{0,1})','tokens');
        tokens = tokens{1};
        ysize = str2double(tokens{1});
        if strcmp(tokens{2},'%'), ysize = ysize/100; end
    end
else
    tsize = tysize(1);
    ysize = tysize(2);
end

% scale in the bottom left
[w h] = fn_pixelsize(ha);
ax = axis(ha);
fact = [diff(ax(1:2))/w diff(ax(3:4))/h]; % axes size of one pixel
switch posflag
    case 'extend'
        ax = [ax(1) ax(2) ax(3)-ysize-15*fact(2) ax(4)];
        axis(ha,ax)
        orig = ax([1 3])+10*fact;
    case 'center'
        orig = [mean(ax(1:2)) mean(ax(3:4))];
    case {'top' 'topleft'}
        orig = [ax(1)+10*fact(1) ax(4)-10*fact(2)-ysize];
    case {'bottom' 'bottomleft'}
        orig = ax([1 3])+10*fact;
    case 'topright'
        orig = [ax(2)-10*fact(1)-tsize ax(4)-10*fact(2)-ysize];
    case 'bottomright'
        orig = [ax(2)-10*fact(1)-tsize ax(4)-10*fact(2)];
    case 'user'
        orig = posuser;
    otherwise
        error('unknown position flag ''%s''',posflag)
end
if dotranslate, orig = orig+posuser; end

% % scale in the left and vertically centered
% axis([ax(1)-2*tsize ax(2) ax(3) ax(4)])
% ax = axis; fact = [ax(2)/(posa(3)*posf(3)) ax(4)/(posa(4)*posf(4))];
% orig = [ax(1) (ax(3)+ax(4)-ysize)/2]+fact;

if tsize~=0
    hl(1,1) = line(orig(1)+[0 tsize],orig(2)+[0 0],'color','black','linewidth',2, ...
        'tag','fn_plotscale','parent',ha);
    hl(1,2) = text(double(orig(1)+tsize/2),double(orig(2)-2*fact(2)),tlabel, ...
        'horizontalalignment','center','verticalalignment','top', ...
        'tag','fn_plotscale','parent',ha);
end
if ysize~=0
    hl(2,1) = line(orig(1)+[0 0],orig(2)+[0 ysize],'color','black','linewidth',2, ...
        'tag','fn_plotscale','parent',ha);
    hl(2,2) = text(double(orig(1)-2*fact(1)),double(orig(2)+ysize/2),ylabel, ...
        'horizontalalignment','right','verticalalignment','middle', ...
        'tag','fn_plotscale','parent',ha);
end

if nargout==0, clear hl, end
