# Supplementary material for: Accurate spike estimation from noisy calcium signals for ultrafast three-dimensional imaging of large neuronal populations in vivo
Source: Nat Commun. 2016 Jul 19;7:12190. doi: 10.1038/ncomms12190 (PMC4960309; doi:10.1038/ncomms12190)
Supplement: Supplementary Software — MATLAB implementation of the MLspike and autocalibration algorithms are provided here. Eventual software upgrades will be available at https://github.com/MLspike [file ncomms12190-s3.zip › MLspikes-160606/brick/fn_rasterplot.m]

function [hl hlsep] = fn_rasterplot(times,varargin)
% function [hlspikes hlsep] = fn_rasterplot(times,[other arguments as for fn_spikedisplay])
%---
% This is a wrapper of fn_spikedisplay. Additionally to calling
% fn_spikedisplay, it initially clears the axes and set a new axis.
%
% See also fn_spikedisplay

% Thomas Deneux
% Copyright 2008-2012

if nargin==0, help fn_rasterplot, help fn_spikedisplay, return, end

iparent = find(strcmp(varargin,'parent'));
if ~isempty(iparent)
    ha = varargin{iparent+1};
else
    ha = gca;
end

% clear axes
cla(ha)

% auto-pos?
if ~iscell(times), times = {times}; end
if nargin<2 || ischar(varargin{1})
    if ~isvector(times)
        [n1 n2] = size(times); 
        y = fn_add(-.4+(.5:n1)'/n1*.8,1:n2);
        spikeheight = .8/n1*.7;
    else
        n = length(times);
        y = 1:n;
        spikeheight = .6;
    end
    varargin = [{y spikeheight} varargin];
end

% display spikes
[hl y] = fn_spikedisplay(times,varargin{:});

% decorate
axis(ha,'tight')
ax = axis;

% separate traces
if ~isvector(times)
    box(ha,'on')
    ngroup = size(times,2);
    y = mean(y,1); % one value per column
    hlsep = zeros(1,ngroup-1);
    for i=1:ngroup-1
        hlsep(i) = line(ax(1:2),[1 1]*mean(y([i i+1])),'color','k');
    end
    set(gca,'ytick',y)
end

% output
if nargout==0, clear hl, end
