# Supplementary material for: Accurate spike estimation from noisy calcium signals for ultrafast three-dimensional imaging of large neuronal populations in vivo
Source: Nat Commun. 2016 Jul 19;7:12190. doi: 10.1038/ncomms12190 (PMC4960309; doi:10.1038/ncomms12190)
Supplement: Supplementary Software — MATLAB implementation of the MLspike and autocalibration algorithms are provided here. Eventual software upgrades will be available at https://github.com/MLspike [file ncomms12190-s3.zip › MLspikes-160606/brick/fn_readbin.m]

function x = fn_readbin(fname,precision,headerlength)
% function x = fn_readbin(fname,precision,headerlength)
%---
% read binary file

% Thomas Deneux
% Copyright 2004-2012

if nargin==0, help fn_readbin, return, end

if nargin<2, precision = 'double'; end
if nargin<3, headerlength = 0; end

fid = fopen(fname,'r');
fseek(fid,headerlength,'bof'); 
x = fread(fid,Inf,precision);
fclose(fid);
