# Supplementary material for: Accurate spike estimation from noisy calcium signals for ultrafast three-dimensional imaging of large neuronal populations in vivo
Source: Nat Commun. 2016 Jul 19;7:12190. doi: 10.1038/ncomms12190 (PMC4960309; doi:10.1038/ncomms12190)
Supplement: Supplementary Software — MATLAB implementation of the MLspike and autocalibration algorithms are provided here. Eventual software upgrades will be available at https://github.com/MLspike [file ncomms12190-s3.zip › MLspikes-160606/brick/fn_readtext.m]

function a = fn_readtext(filename)
% function a = fn_readtext([filename])
%---
% Input:
% - a           char array
% - filename    file name
%
% See also fn_savetext, fn_readasciimatrix

% Thomas Deneux
% Copyright 2005-2012

if nargin<1, filename=fn_getfile; end

if filename==0, disp(['Could not open file ' filename]), return, end 

fid=fopen(filename,'r');

a = {};
line = fgetl(fid);
while ~isequal(line,-1)
    a{end+1,1} = line; %#ok<AGROW>
    line = fgetl(fid);
end

fclose(fid);
