# Supplementary material for: Accurate spike estimation from noisy calcium signals for ultrafast three-dimensional imaging of large neuronal populations in vivo
Source: Nat Commun. 2016 Jul 19;7:12190. doi: 10.1038/ncomms12190 (PMC4960309; doi:10.1038/ncomms12190)
Supplement: Supplementary Software — MATLAB implementation of the MLspike and autocalibration algorithms are provided here. Eventual software upgrades will be available at https://github.com/MLspike [file ncomms12190-s3.zip › MLspikes-160606/brick/fn_reallydlg.m]

function b = fn_reallydlg(varargin)
% function b = fn_reallydlg(line1,line2,..)
%--
% This is a shortcut for using Matlab questdlg function.
% returns true if 'Yes' has been answered
% argument can be one or several string or cell array of strings
% 
% See also fn_dialog_questandmem

% Thomas Deneux
% Copyright 2009-2012

if nargin==0, help fn_reallydlg, return, end

for i=1:nargin
    if ~iscell(varargin{i}), varargin{i}={varargin{i}}; end
end
question = [varargin{:}];
answer = questdlg(question,'warning','Yes','No','No');
b = strcmp(answer,'Yes');
