# Supplementary material for: Accurate spike estimation from noisy calcium signals for ultrafast three-dimensional imaging of large neuronal populations in vivo
Source: Nat Commun. 2016 Jul 19;7:12190. doi: 10.1038/ncomms12190 (PMC4960309; doi:10.1038/ncomms12190)
Supplement: Supplementary Software — MATLAB implementation of the MLspike and autocalibration algorithms are provided here. Eventual software upgrades will be available at https://github.com/MLspike [file ncomms12190-s3.zip › MLspikes-160606/brick/fn_regexptokens.m]

function tokens = fn_regexptokens(a,expr)
% function tokens = fn_regexptokens(a,expr)
%---
% a wrapper of regexp that returns the tokens in a string where expression
% 'expr' is assumed to occur only zero or one time
% returns the unique token if there is only one, or a cell array of tokens
% if there are several

tokens = regexp(a,expr,'tokens');
tokens = tokens{1};
if isscalar(tokens), tokens = tokens{1}; end
