# Supplementary material for: Accurate spike estimation from noisy calcium signals for ultrafast three-dimensional imaging of large neuronal populations in vivo
Source: Nat Commun. 2016 Jul 19;7:12190. doi: 10.1038/ncomms12190 (PMC4960309; doi:10.1038/ncomms12190)
Supplement: Supplementary Software — MATLAB implementation of the MLspike and autocalibration algorithms are provided here. Eventual software upgrades will be available at https://github.com/MLspike [file ncomms12190-s3.zip › MLspikes-160606/brick/fn_regression.m]

function [hl cor pvalue] = fn_regression(x,y,varargin)
% function [hl cor pvalue] = fn_regression(x,y[,ha][,'square'][,'showcorr'][,'showpvalue'][,'jitter',jit][,line options...])

% Thomas Deneux
% Copyright 2011-2012

% Input
ha = [];
dosquare = false;
showcorr = false; showpvalue = false;
jitter = 0;
lineoptions = {};
k=0;
while k<length(varargin)
    k = k+1;
    a = varargin{k};
    if ishandle(a)
        ha = a;
    elseif ischar(a)
        switch a
            case 'square'
                dosquare = true;
            case 'showcorr'
                showcorr = true;
            case 'showpvalue'
                showpvalue = true;
            case 'jitter'
                jitter = varargin{k+1};
                k=k+1;
            otherwise
                lineoptions = varargin(k:end);
                break
        end
    else
        error argument
    end
end
if isempty(ha), ha = gca; end
x = x(:);
y = y(:);

% Fit
mdl = LinearModel.fit(x,y);
coef = mdl.Coefficients.Estimate;
pvalue = mdl.coefTest;
xx = [min(x); max(x)];
yfit = coef(1) + coef(2)*xx;

% Correlation
c = corrcoef(x,y); cor = c(1,2);

% Display
xdata = x; ydata = y;
if jitter
    s = size(x);
    xdata = x+(rand(s)-.5)*jitter;
    ydata = y+(rand(s)-.5)*jitter;
end
hl(1) = plot(xdata,ydata,'+','parent',ha);
hl(2) = line(xx,yfit,'color','k','linewidth',2,'parent',ha);
if ~isempty(lineoptions), fn_set(hl(1),lineoptions{:}), end
if nargout==0, clear hl, end

% Axis
if dosquare
    fn_axis(ha,'image',1.2)
else
    fn_axis(ha,'tight',1.2)
end

% Title: correlation coefficient
if showcorr || showpvalue
    str = {};
    if showcorr, str{end+1} = sprintf('c: %.2f',cor); end
    if showpvalue
        if pvalue>.05
            str{end+1} = 'p>.05';
        else
            str{end+1} = sprintf('p=%.2g',pvalue);
        end
        %         plog = log10(pvalue);
        %         if plog>-1
        %             str{end+1} = 'p>.1';
        %         elseif plog>-2
        %             if pvalue>=.95
        %                 str{end+1} = 'p<.1';
        %             elseif pvalue>=.005
        %                 str{end+1} = ['p=.0' num2str(round(pvalue*100))];
        %             else
        %                 str{end+1} = 'p=.01';
        %             end
        %         elseif plog>-3
        %             str{end+1} = 'p<.01';
        %         else
        %             str{end+1} = ['p<1e' num2str(ceil(plog))];
        %         end
    end
    str = fn_strcat(str,', ');
    ax = axis;
    ht = text(ax(2),ax(4),str,'horizontalalignment','right','verticalalignment','top');
    %if ~isempty(lineoptions), fn_set(ht,lineoptions{:}), end
    hl(3) = ht;
end

% output?
if nargout==0
    clear hl
end
