# Supplementary material for: Accurate spike estimation from noisy calcium signals for ultrafast three-dimensional imaging of large neuronal populations in vivo
Source: Nat Commun. 2016 Jul 19;7:12190. doi: 10.1038/ncomms12190 (PMC4960309; doi:10.1038/ncomms12190)
Supplement: Supplementary Software — MATLAB implementation of the MLspike and autocalibration algorithms are provided here. Eventual software upgrades will be available at https://github.com/MLspike [file ncomms12190-s3.zip › MLspikes-160606/brick/fn_revealfile.m]

function fn_revealfile(fname)
% function fn_revealfile(fname)
%---
% Reveal file in Windows Explorer

if ~ispc
    error 'fn_revealfile works only on Windows'
end
if ~exist(fname,'file')
    error('cannot locate file ''%s''',fname)
end

system(['explorer /select,"' which(fname) '"']);
