# Supplementary material for: Accurate spike estimation from noisy calcium signals for ultrafast three-dimensional imaging of large neuronal populations in vivo
Source: Nat Commun. 2016 Jul 19;7:12190. doi: 10.1038/ncomms12190 (PMC4960309; doi:10.1038/ncomms12190)
Supplement: Supplementary Software — MATLAB implementation of the MLspike and autocalibration algorithms are provided here. Eventual software upgrades will be available at https://github.com/MLspike [file ncomms12190-s3.zip › MLspikes-160606/brick/fn_review_showres.m]

function fn_review_showres(x,info)
% function fn_review_showres(x,info)
%---
% this function is the default call by function fn_review
% it can be edited, but always have only one argument
% after finishing using it, please return the code to 'plot(x), axis tight'
%
% See also fn_review

% Thomas Deneux
% Copyright 2005-2012


plot(squeeze(x),'parent',info.ha), axis tight
        
