# Supplementary material for: Accurate spike estimation from noisy calcium signals for ultrafast three-dimensional imaging of large neuronal populations in vivo
Source: Nat Commun. 2016 Jul 19;7:12190. doi: 10.1038/ncomms12190 (PMC4960309; doi:10.1038/ncomms12190)
Supplement: Supplementary Software — MATLAB implementation of the MLspike and autocalibration algorithms are provided here. Eventual software upgrades will be available at https://github.com/MLspike [file ncomms12190-s3.zip › MLspikes-160606/brick/fn_roiavg.m]

function y = fn_roiavg(x,ind)
% function y = fn_roiavg(x,mask|ind)
%---
% Compute average signal from a region of interest.
%
% Input:
% - x       ND array (N>=2) - first 2 dimensions represent space
% - ind     data indices of the pixels belonging to the ROI
%
% Output:
% - y       (N-2)D array - average of x for the pixels inside the ROI
%
% See also fn_maskavg

s = size(x); if length(s)<3, s(3)=1; end
x = reshape(x,[s(1)*s(2) s(3:end)]);
y = reshape(mean(x(ind,:),1),s(3:end));
