# Supplementary material for: Accurate spike estimation from noisy calcium signals for ultrafast three-dimensional imaging of large neuronal populations in vivo
Source: Nat Commun. 2016 Jul 19;7:12190. doi: 10.1038/ncomms12190 (PMC4960309; doi:10.1038/ncomms12190)
Supplement: Supplementary Software — MATLAB implementation of the MLspike and autocalibration algorithms are provided here. Eventual software upgrades will be available at https://github.com/MLspike [file ncomms12190-s3.zip › MLspikes-160606/brick/fn_savefile.m]

function [filename filterindex] = fn_savefile(varargin)
% function [filename filterindex] = fn_savefile([filter[,title]])
%--
% synonyme de "[filename filterindex] = fn_getfile('SAVE',[filter[,title]])"
% 
% See also fn_getfile

% Thomas Deneux
% Copyright 2003-2012

[filename filterindex] = fn_getfile('SAVE',varargin{:});
