# Supplementary material for: Accurate spike estimation from noisy calcium signals for ultrafast three-dimensional imaging of large neuronal populations in vivo
Source: Nat Commun. 2016 Jul 19;7:12190. doi: 10.1038/ncomms12190 (PMC4960309; doi:10.1038/ncomms12190)
Supplement: Supplementary Software — MATLAB implementation of the MLspike and autocalibration algorithms are provided here. Eventual software upgrades will be available at https://github.com/MLspike [file ncomms12190-s3.zip › MLspikes-160606/brick/fn_savetext.m]

function fn_savetext(a,filename)
% function fn_savetext(a[,filename])
%---
% Input:
% - a           char array
% - filename    file name
%
% See also fn_readtext, fn_readxml, fn_readasciimatrix, fn_readbin

% Thomas Deneux
% Copyright 2005-2012

if nargin==0, help fn_savetext, return, end

if nargin<2, filename=fn_savefile; end

if filename==0, disp(['Could not open file ' filename]), return, end 

fid=fopen(filename,'w');

if ~iscell(a), a = cellstr(a); end
a = a(:)';
[a{2,:}] = deal('\n');
s = char([a{:}]);
s = strrep(s,'%','%%');
fprintf(fid,s);

fclose(fid);
