# Supplementary material for: Accurate spike estimation from noisy calcium signals for ultrafast three-dimensional imaging of large neuronal populations in vivo
Source: Nat Commun. 2016 Jul 19;7:12190. doi: 10.1038/ncomms12190 (PMC4960309; doi:10.1038/ncomms12190)
Supplement: Supplementary Software — MATLAB implementation of the MLspike and autocalibration algorithms are provided here. Eventual software upgrades will be available at https://github.com/MLspike [file ncomms12190-s3.zip › MLspikes-160606/brick/fn_savevar.m]

function fn_savevar(fname,varargin)
% function fn_save(fname,var1,var2,var3...)
%---
% save variables in a MAT file
%
% See also fn_loadvar

ext = fn_fileparts(fname,'ext');
if isempty(ext), fname = [fname '.mat']; end
nvar = length(varargin);
varnames = cell(1,nvar);
for k=1:nvar
    str = inputname(k+1);
    if isempty(str), str = ['var' num2str(k)]; end
    varnames{k} = str;
    if iscell(varargin{k}), varargin{k} = {varargin{k}}; end %#ok<CCAT1>
end
tmp = [varnames; varargin];
s = struct(tmp{:}); %#ok<NASGU>
save(fname,'-STRUCT','s','-MAT')
