# Supplementary material for: Accurate spike estimation from noisy calcium signals for ultrafast three-dimensional imaging of large neuronal populations in vivo
Source: Nat Commun. 2016 Jul 19;7:12190. doi: 10.1038/ncomms12190 (PMC4960309; doi:10.1038/ncomms12190)
Supplement: Supplementary Software — MATLAB implementation of the MLspike and autocalibration algorithms are provided here. Eventual software upgrades will be available at https://github.com/MLspike [file ncomms12190-s3.zip › MLspikes-160606/brick/fn_savexml.m]

function fn_savexml(fname,s)
% function fn_savexml(fname,s)
%---
% This function is a wrapper for function xml_write.m downloaded on Matlab
% File Exchange

% Jarek Tuszynski (function xml_write.m)
% Copyright 2007-2012
% Thomas Deneux
% Copyright 2007-2012

ext = fn_fileparts(fname,'ext');
if isempty(ext), fname = [fname '.xml']; end
xml_write(fname,s);
